# Supplementary material for: Spinal cord injury impairs cardiac function due to impaired bulbospinal sympathetic control
Source: Nat Commun. 2022 Mar 16;13:1382. doi: 10.1038/s41467-022-29066-1 (PMC8927412; doi:10.1038/s41467-022-29066-1)
Supplement: Supplementary file 4 — Supplementary Data 1 [file 41467_2022_29066_MOESM4_ESM.xlsx]

## Sheet: Sheet1
Supplementary Data 1. Echocardiographic measure differences between non-injured, sub-acute and chronic injured human groups
		GROUP
	ANOVA	NON-INJURED	SUB-ACUTE	CHRONIC
LV volumetric, heart rate and systolic function measures
EDV (mL)	p=0.026	114.1 (20.9)	109.9 (11.3)	94.6 (14.3) *
ESV (mL)	p=0.001	48.8 (10.6)	41.2 (5.7)	34.8 (6.6) ***
SV (mL)	p=0.105	65.5 (10.5)	68.8 (8.3)	59.8 (9.3)
Q (L/min)	p=0.478	3.98 (0.72)	4.18 (0.85)	3.74 (0.94)
HR (beats per minute)	p=0.708	59.4 (8.9)	61.4 (8.8)	62.3 (10.5)
EF (%)	p<0.001	57.1 (2.1)	62.4 (3.4) ***	62.2 (1.4) ***
S' septal (m/s)	p<0.001	0.096 (0.014)	0.098 (0.022)	0.074 (0.011) *** †††
LV diastolic function measures
E (m/s)	p=0.529	0.71 (0.12)	0.77 (0.15)	0.73 (0.17)
Deceleration time (ms)	p=0.377	221 (51)	201 (62)	195 (38)
A (m/s)	p=0.478	0.45 (0.11)	0.52 (0.16)	0.48 (0.08)
E/A ratio	p=0.587	1.72 (0.43)	1.55 (0.52)	1.63 (0.46)
IVRT (ms)	p=0.335	67.9 (10.2)	71.3 (19.3)	77.6 (17.6)
E' septal (m/s)	p=0.003	0.13 (0.03)	0.12 (0.04)	0.09 (0.03) ** †
E/E' septal ratio	p=0.008	5.72 (0.95)	7.00 (2.07)	8.34 (2.96) **
LV structural measures
IVSd (cm)	p=0.162	0.93 (0.09)	1.03 (0.16)	0.97 (0.17)
LVIDd (cm)	p=0.375	4.51 (0.50)	4.52 (0.62)	4.29 (0.56)
PWd (cm)	p=0.292	0.93 (0.09)	1.00 (0.13)	0.94 (0.16)
IVSs (cm)	p=0.189	1.33 (0.16)	1.48 (0.26)	1.37 (0.30)
LVIDs (cm)	p=0.863	2.99 (0.34)	2.92 (0.38)	2.94 (0.44)
PWs (cm)	p=0.043	1.42 (0.16)	1.56 (0.23)	1.40 (0.17) †
RWT	p=0.461	0.42 (0.05)	0.45 (0.09)	0.45 (0.09)
Estimated LV mass (g)	p=0.108	141 (36)	164 (45)	138 (42)
LV twist mechanical measures
Twist (°)	p=0.003	21.2 (4.0)	23.6 (4.6)	17.3 (4.0) ††
Peak systolic twist velocity (°/sec)	p=0.036	119.5 (17.7)	131.9 (38.2)	99.9 (25.6) * †
Untwisting rate (°/sec)	p=0.002	-103.1 (22.8)	-137.2 (41.4)	-80.0 (23.6) * †††
Apical rotation (°)	p=0.022	15.0 (4.5)	17.2 (4.0)	12.6 (3.8) †
Basal rotation (°)	p=0.324	-6.60 (2.22)	-7.12 (1.69)	-6.25 (1.53)
Torsion (°)	p=0.052	2.39 (0.50)	2.75 (0.63)	2.15 (0.53)
LV strain measures
Circumferential strain, apex (%)	p=0.833	-24.8 (3.7)	-24.8 (3.4)	-25.4 (3.5)
Circumferential strain, base (%)	p=0.360	-19.3 (2.3)	-17.7 (3.8)	-19.0 (2.6)
Longitudinal strain (%)	p=0.787	-18.5 (1.4)	-18.2 (1.5)	-17.5 (3.4)
Values are means (SD). Volumetric, functional and structural measures: non-injured (n = 12-14); sub-acute (n = 13-23); chronic (n = 8-22). Mechanical and strain measures: non-injured (n = 11-14); sub-acute (n = 10-15); chronic (n = 12-19). Group differences for one-way non-repeated measures ANOVA with Tukey HSD post-hoc (or Kruskal Wallis with Mann-Whitney U post-hoc, if non-parametric) are shown…
