# Supplementary material for: Spinal cord injury impairs cardiac function due to impaired bulbospinal sympathetic control
Source: Nat Commun. 2022 Mar 16;13:1382. doi: 10.1038/s41467-022-29066-1 (PMC8927412; doi:10.1038/s41467-022-29066-1)
Supplement: Supplementary file 5 — Supplementary Data 2 [file 41467_2022_29066_MOESM5_ESM.xlsx]

## Sheet: Sheet1
Supplementary Data 2. Echocardiography-derived outcomes following SHAM and T3-SCI surgeries over the acute setting in rodents
	RM-ANOVA EFFECTS			ACUTE GROUP	PRE-SURGERY	POST-SURGERY
	time	group	group x time			1 d	2 d	4 d	6 d
Body mass and heart rate
Body mass (g)	p<0.001	p=0.213	p<0.001	SHAM	329 (7)	349 (8) †††	339 (9) †	338 (9)	332 (8)
				T3-SCI	355 (27) *	381 (33) * †††	374 (27) ** †††	339 (32) †	320 (29) †††
%∆ Body mass	p<0.001	p=0.002	p<0.001	SHAM	-	6.24 (1.44)	3.31 (1.80) ††	2.84 (2.18) †	1.13 (1.84) ††
				T3-SCI	-	7.44 (2.40)	4.98 (1.15)	-5.08 (3.05) *** †††	-10.31 (3.12) *** †††
HR (bpm)	p<0.001	p=0.002	p<0.001	SHAM	369 (23)	382 (22)	364 (40)	392 (14)	383 (9)
				T3-SCI	369 (43)	290 (46) *** ††	282 (49) ** ††	290 (56) ** †	308 (42) ** †
%∆ HR	p=0.036	p<0.001	p=0.276	SHAM	-	3.70 (6.23)	-1.22 (12.10)	6.36 (5.42)	4.03 (7.74)
				T3-SCI	-	-22.99 (9.94)	-27.30 (7.60)	-25.53 (8.78)	-18.39 (9.12)
LV volumetric and systolic function
EDV (µL)	p=0.287	p=0.957	p<0.001	SHAM	329 (27)	338 (90)	400 (36)	394 (58)	431 (58) †
				T3-SCI	442 (50) ***	404 (79)	401 (82)	319 (63)	320 (28) *** †
%∆ EDV	p=0.282	p<0.001	p=0.003	SHAM	-	1.93 (22.91)	22.67 (17.91)	19.70 (14.36)	31.25 (16.16)
				T3-SCI	-	-1.66 (9.76)	-2.84 (18.70) *	-22.23 (13.67) ***	-21.22 (8.73) *** †
ESV (µL)	p<0.001	p=0.886	p=0.006	SHAM	110.9 (40.1)	86.2 (37.1)	107.4 (34.1)	86.6 (19.5)	111.1 (36.7)
				T3-SCI	154.7 (20.6) *	96.2 (31.3) ††	85.3 (35.0) ††	73.7 (26.4) †††	101.3 (27.5) †
%∆ ESV	p=0.047	p=0.006	p=0.162	SHAM	-	-19.74 (23.46)	4.53 (33.52)	-14.33 (28.34)	14.10 (57.24)
				T3-SCI	-	-40.64 (18.36)	-47.67 (21.15)	-56.39 (13.80)	-39.60 (13.63)
SV (µL)	p=0.032	p=0.713	p<0.001	SHAM	218 (25)	252 (61)	293 (30) †	307 (54) †	320 (32)
				T3-SCI	294 (36) ***	315 (66)	325 (52)	250 (48)	233 (47) ** †
%∆ SV	p=0.232	p<0.001	p<0.001	SHAM	-	17.87 (32.34)	35.56 (19.72)	40.78 (17.48)	47.88 (18.94)
				T3-SCI	-	15.52 (15.03)	18.68 (18.80)	-7.81 (17.37) ***	-15.55 (13.33) *** †††
Q (µL)	p=0.161	p=0.021	p<0.001	SHAM	73.2 (6.6)	96.5 (24.9)	109.9 (20.1) †	120.9 (19.8) ††	116.5 (17.2) ††
				T3-SCI	100.1 (10.0) ***	92.4 (12.5)	97.6 (18.9)	79.5 (21.6) **	76.9 (10.1) *** ††
%∆ Q	p=0.519	p<0.001	p=0.030	SHAM	-	30.93 (28.41)	51.64 (34.17)	65.86 (29.17)	59.05 (16.62)
				T3-SCI	-	-7.58 (9.99)	-2.08 (18.92) **	-20.43 (20.39) ***	-22.79 (9.99) ***
EF (%)	p<0.001	p=0.506	p=0.133	SHAM	66.8 (10.7)	68.7 (16.0)	73.4 (6.95) ‡‡‡	77.8 (4.71) ‡‡‡	74.6 (5.91)
				T3-SCI	65.5 (2.85)	76.6 (6.14)	79.8 (5.28)	77.4 (6.19)	69.5 (7.90)
%∆ EF	p=0.086	p=0.583	p=0.064	SHAM	-	6.70 (31.20)	10.87 (8.62)	18.09 (11.58)	13.53 (15.80)
				T3-SCI	-	16.90 (8.61)	21.96 (8.33)	18.20 (10.22)	6.23 (12.74)
LV diastolic function
MV E (mm/s)	p=0.771	p=0.009	p=0.009	SHAM	828 (122)	880 (57)	879 (85)	895 (45)	925 (74)
				T3-SCI	906 (127)	702 (51) **	803 (92)	676 (121) **	686 (119) *
%∆ MV E	p=0.689	p=0.068	p=0.224	SHAM	-	8.06 (16.03)	9.29 (28.89)	11.03 (25.11)	14.18 (22.32)
				T3-SCI	-	-21.13 (15.91)	-10.84 (11.16)	-25.40 (7.81)	-23.85 (13.68)
LV dimensions
IVSd (mm)	p=0.626	p=0.423	p=0.701	SHAM	1.94 (0.29)	1.99 (0.11)	2.08 (0.22)	2.00 (0.18)	1.96 (0.18)
				T3-SCI	1.85 (0.18)	1.88 (0.25)	1.90 (0.32)	1.98 (0.29)	1.97 (0.27)
%∆ IVSd	p=0.620	p=0.332	p=0.608	SHAM	-	4.38 (19.34)	9.03 (20.78)	4.45 (15.70)	2.83 (18.52)
				T3-SCI	-	-6.53 (8.03)	-2.94 (15.32)	1.24 (8.62)	-2.85 (14.10)
LVIDd (mm)	p=0.090	p=0.423	p=0.002	SHAM	6.51 (0.60)	6.51 (0.80)	6.75 (0.41)	6.76 (0.51)	6.81 (0.46)
				T3-SCI	6.95 (0.45)	7.00 (0.24)	6.51 (1.03)	6.01 (0.77)	5.90 (0.57) * ††
%∆ LVIDd	p=0.114	p=0.016	p=0.031	SHAM	-	0.61 (13.06)	4.18 (7.70)	4.46 (9.60)	5.15 (9.38)
				T3-SCI	-	-2.69 (14.25)	-4.19 (16.05)	-12.92 (11.64) *	-17.82 (6.07) *** †
LVPWd (mm)	p=0.326	p=0.379	p=0.936	SHAM	1.83 (0.28)	1.95 (0.30)	1.83 (0.36)	1.93 (0.33)	1.87 (0.20)
				T3-SCI	1.92 (0.19)	2.06 (0.27)	1.84 (0.29)	2.06 (0.46)	2.05 (0.22)
%∆ LVPWd	p=0.998	p=0.803	p=0.729	SHAM	-	7.85 (17.24)	1.32 (20.82)	7.15 (21.45)	3.59 (14.10)
				T3-SCI	-	0.62 (26.64)	5.85 (28.16)	-0.31 (22.16)	3.96 (24.52)
IVSs (mm)	p=0.715	p=0.581	p=0.509	SHAM	3.29 (0.25)	3.38 (0.29)	3.40 (0.31)	3.51 (0.53)	3.28 (0.33)
				T3-SCI	3.28 (0.46)	3.23 (0.40)	3.21 (0.37)	3.33 (0.28)	3.42 (0.30)
%∆ IVSs	p=0.514	p=0.042	p=0.747	SHAM	-	2.78 (5.38)	3.72 (8.96)	6.22 (8.43)	-0.14 (6.86)
				T3-SCI	-	-7.60 (12.86)	-1.84 (13.13)	-6.38 (11.61)	-7.42 (11.06)
LVIDs (mm)	p=0.246	p=0.923	p=0.311	SHAM	2.94 (0.81)	2.68 (0.94)	3.05 (0.65)	2.81 (0.98)	2.99 (0.54)
				T3-SCI	3.35 (0.48)	3.02 (0.62)	2.91 (1.02)	2.57 (0.76)	2.50 (0.58)
%∆ LVIDs	p=0.460	p=0.273	p=0.088	SHAM	-	-9.31 (14.79)	6.19 (14.66)	-3.31 (24.34)	8.21 (31.30)
				T3-SCI	-	0.66 (25.65)	-0.52 (8.51)	-12.08 (13.54)	-21.25 (27.06)
LVPWs (mm)	p=0.063	p=0.914	p=0.905	SHAM	3.19 (0.44)	3.38 (0.59)	3.18 (0.49)	3.35 (0.48)	3.34 (0.34)
				T3-SCI	3.11 (0.28)	3.46 (0.39)	3.17 (0.30)	3.49 (0.62)	3.32 (0.31)
%∆ LVPWs	p=0.527	p=0.120	p=0.493	SHAM	-	14.32 (19.52)	18.62 (37.59)	24.44 (29.18)	27.80 (31.20)
				T3-SCI	-	-2.23 (9.60)	7.47 (19.87)	3.15 (24.77)	-1.14 (16.93)
RWT (mm)	p=0.229	p=0.372	p=0.368	SHAM	0.57 (0.13)	0.62 (0.17)	0.55 (0.13)	0.58 (0.15)	0.55 (0.06)
				T3-SCI	0.55 (0.09)	0.63 (0.16)	0.55 (0.09)	0.67 (0.20)	0.69 (0.10)
%∆ RWT	p=0.573	p=0.108	p=0.764	SHAM	-	9.89 (26.03)	12.89 (44.45)	19.99 (36.21)	22.45 (35.03)
				T3-SCI	-	-13.78 (12.49)	-3.16 (23.62)	-7.22 (17.26)	-8.20 (14.50)
Estimated LV mass (mg)	p=0.662	p=0.449	p=0.060	SHAM	680 (19)	729 (95)	763 (103)	765 (69)	754 (122)
				T3-SCI	757 (65)	720 (58)	727 (118)	701 (117)	649 (117)
%∆ Estimated LV mass	p=0.389	p=0.006	p=0.225	SHAM	-	20.82 (15.01)	25.61 (35.74)	23.69 (25.49)	25.18 (33.30)
				T3-SCI	-	-5.51 (11.38)	-5.70 (11.10)	-16.91 (9.47)	-22.26 (7.88)
Values are means (SD). All variables except MV E: SHAM (n = 6); T3-SCI (n = 6-8). MV E: SHAM (n = 5); T3-SCI (n = 3). Effects from two-way repeated measures (RM)-ANOVA are shown for time, group and interaction (group x time). Two-sample (TS) t-test (or Mann-Whitney U test, if non-parametric) was performed post-hoc for between-group comparisons, and one-way RM-ANOVA with Bonferroni corrected pairw…
