# Supplementary material for: Spinal cord injury impairs cardiac function due to impaired bulbospinal sympathetic control
Source: Nat Commun. 2022 Mar 16;13:1382. doi: 10.1038/s41467-022-29066-1 (PMC8927412; doi:10.1038/s41467-022-29066-1)
Supplement: Supplementary file 6 — Supplementary Data 3 [file 41467_2022_29066_MOESM6_ESM.xlsx]

## Sheet: Sheet1
Supplementary data 3: Echocardiography-derived outcomes following SHAM and T3-SCI surgeries over the chronic setting in rodents
	RM-ANOVA EFFECTS			TS T-TEST	GROUP	PRE-SURGERY	POST-SURGERY (8wks)
	time	group	group x time
Anatomical and heart rate measures
Body mass (g)	p<0.001	p=0.121	p<0.001	-	SHAM	377 (64)	481 (34) †
					T3-SCI	389 (19)	413 (29) *** †
%∆ Body mass	-	-	-	p<0.001	SHAM	-	29.94 (16.82)
	-	-	-		T3-SCI	-	6.42 (6.93)
HR (bpm)	p=0.426	p=0.102	p=0.061	-	SHAM	353 (25)	364 (32)
					T3-SCI	352 (16)	326 (30)
%∆ HR	-	-	-	p=0.051	SHAM	-	3.39 (9.22)
	-	-	-		T3-SCI	-	-6.81 (9.10)
LV volumetric and systolic function
EDV (µL)	p=0.681	p=0.914	p=0.006	-	SHAM	430 (48)	512 (70) †
					T3-SCI	515 (70) *	434 (115)
%∆ EDV	-	-	-	p=0.005	SHAM	-	19.76 (19.67)
	-	-	-		T3-SCI	-	-15.31 (21.75)
ESV (µL)	p=0.927	p=0.323	p=0.437	-	SHAM	116 (32)	126 (33)
					T3-SCI	147 (47)	138 (66)
%∆ ESV	-	-	-	p=0.304	SHAM	-	18.50 (52.95)
	-	-	-		T3-SCI	-	-5.63 (37.63)
SV (µL)	p=0.640	p=0.398	p=0.003	-	SHAM	314 (57)	386 (52) ††
					T3-SCI	368 (38) *	296 (73) * †
%∆ SV	-	-	-	p<0.001	SHAM	-	16.62 (6.38)
	-	-	-		T3-SCI	-	-24.57 (17.36)
Q (µL)	p=0.090	p=0.144	p<0.001	-	SHAM	108.6 (15.9)	137.6 (21.6) †
					T3-SCI	134.7 (14.3) **	92.1 (15.2) *** ††
%∆ Q	-	-	-	p<0.001	SHAM	-	29.40 (31.87)
	-	-	-		T3-SCI	-	-30.62 (15.91)
EF (%)	p=0.932	p=0.276	p=0.248	-	SHAM	72.7 (8.4)	75.6 (4.2)
					T3-SCI	71.9 (5.9)	69.3 (10.4)
%∆ EF	-	-	-	p=0.299	SHAM	-	4.84 (10.10)
	-	-	-		T3-SCI	-	-3.41 (13.49)
LV diastolic function
MV E (mm/s)	p=0.001	p=0.645	p=0.077	-	SHAM	863 (71)	782 (130)
					T3-SCI	963 (100)	711 (119)
%∆ MV E	-	-	-	p=0.092	SHAM	-	-8.13 (21.94)
	-	-	-		T3-SCI	-	-25.24 (15.96)
LV dimensions
IVSd (mm)	p<0.001	p=0.037	p=0.004	-	SHAM	1.60 (0.24)	2.16 (0.17) ††
					T3-SCI	1.68 (0.14)	1.76 (0.13) ***
%∆ IVSd	-	-	-	p=0.004	SHAM	-	37.74 (23.68)
	-	-	-		T3-SCI	-	3.54 (13.67)
LVIDd (mm)	p<0.001	p=0.453	p=0.134	-	SHAM	3.10 (0.26)	6.72 (0.65)
					T3-SCI	3.24 (0.24)	6.27 (0.74)
%∆ LVIDd	-	-	-	p=0.118	SHAM	-	117.0 (19.0)
	-	-	-		T3-SCI	-	94.9 (30.1)
LVPWd (mm)	p<0.001	p=0.165	p=0.675	-	SHAM	3.62 (0.71)	2.31 (0.27)
					T3-SCI	3.42 (0.85)	1.92 (0.15)
%∆ LVPWd	-	-	-	p=0.469	SHAM	-	-34.1 (15.5)
	-	-	-		T3-SCI	-	-40.4 (17.2)
IVSs (mm)	p<0.001	p=0.133	p=0.096	-	SHAM	1.63 (0.27)	3.76 (0.24)
					T3-SCI	1.72 (0.13)	3.27 (0.65)
%∆ IVSs	-	-	-	p=0.054	SHAM	-	138.1 (56.4)
	-	-	-		T3-SCI	-	89.4 (41.5)
LVIDs (mm)	p<0.001	p=0.552	p=0.866	-	SHAM	7.38 (0.58)	3.07 (0.73)
					T3-SCI	7.51 (0.86)	3.29 (0.73)
%∆ LVIDs	-	-	-	p=0.856	SHAM	-	-58.5 (8.9)
	-	-	-		T3-SCI	-	-59.8 (17.1)
LVPWs (mm)	p<0.001	p=0.056	p=0.310	-	SHAM	1.75 (0.24)	3.41 (0.09)
					T3-SCI	1.70 (0.21)	3.13 (0.34)
%∆ LVPWs	-	-	-	p=0.388	SHAM	-	104.7 (31.4)
	-	-	-		T3-SCI	-	88.9 (36.5)
RWT (mm)	p<0.001	p=0.118	p=0.144	-	SHAM	2.37 (0.56)	0.65 (0.05)
					T3-SCI	1.93 (0.37)	0.64 (0.11)
%∆ RWT	-	-	-	p=0.505	SHAM	-	-69.31 (8.24)
	-	-	-		T3-SCI	-	-72.11 (6.95)
Estimated LV mass (mg)	p=0.299	p=0.075	p=0.001	-	SHAM	707 (105)	930 (168) †
					T3-SCI	790 (64)	677 (109) **
%∆ Estimated LV mass	-	-	-	p<0.001	SHAM	-	32.84 (23.26)
	-	-	-		T3-SCI	-	-13.36 (18.19)
Values are means (SD). SHAM (n = 6-7); T3-SCI (n = 7-10). For absolute value comparisons (including pre-surgery), effects from two-way repeated measures (RM)-ANOVA are shown for time, group and interaction (group x time) with two-sample (TS) t-test (or Mann-Whitney U test, if non-parametric) was performed post-hoc for between-group comparisons and for within-group comparisons. For percent change …
