# Supplementary material for: Spinal cord injury impairs cardiac function due to impaired bulbospinal sympathetic control
Source: Nat Commun. 2022 Mar 16;13:1382. doi: 10.1038/s41467-022-29066-1 (PMC8927412; doi:10.1038/s41467-022-29066-1)
Supplement: Supplementary file 8 — Source Data [file 41467_2022_29066_MOESM8_ESM.xlsx]

## Sheet: Fig 2 panels C-E
recordid	group	edv	strokevolume	cardiacoutput
1	noninjured	144.5	78.67	4.72
2	noninjured	133.17	73.67	4.35
3	noninjured	150.67	83	3.98
4	noninjured	137.17	79.67	4.7
5	noninjured	125.67	70.83	4.04
6	noninjured	118.5	71.5	4.15
7	noninjured	99.67	56.17	2.81
8	noninjured	87.5	54.83	2.91
9	noninjured	109.17	62	5.27
10	noninjured	94	53.5	3.96
11	noninjured	106.67	65.17	3.78
12	noninjured	94.67	55	2.97
13	noninjured	104.67	58.67	3.64
14	noninjured	91.67	54.67	4.37
17	acutesci	100.5	61.67	3.56
18	acutesci	88.83	58	3.56
20	acutesci	111	75.67	4.9
21	acutesci	106.67	61.5	2.76
23	acutesci	110.83	65	4.33
24	acutesci	114.33	72.33	4.82
25	acutesci	90.67	59.33	3.22
27	acutesci	120.67	75	5.86
28	acutesci	118.17	69.67	3.54
30	acutesci	124.83	85.33	4.82
31	acutesci	107	63.83	4.38
34	acutesci	122.67	78.67	4.62
35	acutesci	156.17	90.67	6.53
36	acutesci	113	68.17	3.94
40	chronicsci	104.17	66.5	3.54
41	chronicsci	105	66	3.4
43	chronicsci	118	71.5	5.4
46	chronicsci	92.67	66.67	4.01
47	chronicsci	70.33	44.67	3.1
56	chronicsci	102.17	64.83	5.06
57	chronicsci	88.33	53	3.45
58	chronicsci	81.33	50.17	2.45
59	chronicsci	89.16	54.83	3.24

## Sheet: Figure 2 panels I-L
group	recordid	twistpeak	systvelocity	untwistingvelocity	apicalrotpeak
noninjured	1	26.3	133.81	-111.9	19.12
noninjured	2	19.7	120.58	-122.84	11.17
noninjured	4	15.57	58.66	-63.87	7.19
noninjured	5	22.94	105.34	-127.44	18.84
noninjured	6	20.85	112.31	-128.2	12.54
noninjured	7	17.88	127.3	-108.23	11.06
noninjured	8	19.58	91.96	-85.67	16.02
noninjured	9	22.26	135.57	-77.91	18.85
noninjured	10	25.77	136.7	-122.54	19.88
noninjured	11	28.22			20.94
noninjured	12	16.92	99.9	-107.15	11.57
noninjured	13	17.87	104.57	-78.32	13.27
acutesci	17	25.72	166.64	-189.74	19.72
acutesci	21	25.25	180.78	-178.96	20.41
acutesci	23	22.97	157.77	-153.16	18.43
acutesci	24	25.72	106.54	-118.42	18.54
acutesci	25	24.66	167.55	-95.93	16.41
acutesci	27	16.43	102.86	-80.05	10.2
acutesci	28	19.37	91.57	-100.74	14.81
acutesci	29	20.31	80.68	-122.16	14.53
acutesci	30	18.13	84.89	-104.73	11.88
acutesci	31	30.45	156.06	-171.34	23.28
acutesci	32	30.1	155.2	-194.17	21.05
chronicsci	35	18.03	69.46	-70.41	12.91
chronicsci	37	16	67.87	-72.69	11.1
chronicsci	38	11.9	79.61	-60.25	9.24
chronicsci	40	23.98	148.17	-133.69	19.34
chronicsci	41	19.9	89.15	-82.42	18.44
chronicsci	42	15.06	101.87	-63.85	8.66
chronicsci	43	21.69	88.96	-78.26	16.91
chronicsci	44	21.74	111.37	-96.89	15.4
chronicsci	46	16.98	101.06	-145.76	11.4
chronicsci	47	31.99	150.13	-120.59	16.02
chronicsci	48	11.32	107.76	-64.72	8.94
chronicsci	49	19.78	90.62	-63.87	14.34
chronicsci	50	12.71	76.75	-56.97	6.56
chronicsci	51				9.68
chronicsci	52				9.49
chronicsci	53	16.26	115.14	-75.77	12.91

## Sheet: Figure 3 panels C-E
recordid	group	day	time	changelvtraceco	changelvtracestrokev	changelvtraceedv
AS16	T3	1	1d_post-surgery	-1.1365	38.7437	17.8778
AS16	T3	2	2d_post-surgery	-9.0132	32.399	9.6348
AS16	T3	4	4d_post-surgery	-52.679	-32.789	-40.09
AS16	T3	6	6d_post-surgery	-11.7715	-0.0529	-21.5779
AS18	T3	1	1d_post-surgery	-10.6657	24.7824	-2.0305
AS18	T3	2	2d_post-surgery	-7.2371	37.8505	14.2644
AS18	T3	4	4d_post-surgery	-6.0686	18.6872	-11.6924
AS18	T3	6	6d_post-surgery	-14.1956	-7.6372	-22.4564
AS25	T3	1	1d_post-surgery	6.5599	10.5911	2.0059
AS25	T3	2	2d_post-surgery	-26.2716	-11.2399	-33.12
AS25	T3	4	4d_post-surgery	-29.413	-19.1034	-23.3606
AS25	T3	6	6d_post-surgery	-33.3306	-35.3819	-33.7899
AS26	T3	1	1d_post-surgery	-13.6267	21.19	-4.7074
AS26	T3	2	2d_post-surgery	-2.4268	8.108	-2.0852
AS26	T3	4	4d_post-surgery	-5.6985	-12.5736	-28.1088
AS26	T3	6	6d_post-surgery	-19.5454	-8.2131	-11.6052
AS27	T3	1	1d_post-surgery	-9.5442	3.0267	-11.6195
AS27	T3	2	2d_post-surgery	-11.9138	4.2985	-21.5109
AS27	T3	4	4d_post-surgery	-29.8791	-15.32	-35.0666
AS27	T3	6	6d_post-surgery	-37.7901	-29.0151	-30.8877
AS29	T3	1	1d_post-surgery	-0.8995	17.4511	-3.4055
AS29	T3	2	2d_post-surgery	8.663	22.2475	-3.8137
AS29	T3	4	4d_post-surgery	-27.3636	-0.8642	-16.4199
AS29	T3	6	6d_post-surgery	-16.3009	-6.1716	-16.489
AS34	T3	1	1d_post-surgery	-23.7772	-7.155	-9.7219
AS34	T3	2	2d_post-surgery	33.6476	37.0814	16.745
AS34	T3	4	4d_post-surgery	8.0855	7.3194	-0.8577
AS34	T3	6	6d_post-surgery	-26.599	-22.3906	-11.7647
AS44	SHAM	1	1d_post-surgery	49.2018	36.149	28.0051
AS44	SHAM	2	2d_post-surgery	24.2312	18.7814	13.1423
AS44	SHAM	4	4d_post-surgery	43.8855	26.3501	12.5025
AS44	SHAM	6	6d_post-surgery	71.0361	64.5061	57.7729
AS45	SHAM	1	1d_post-surgery	-23.813	-45.4334	-38.5602
AS45	SHAM	2	2d_post-surgery	91.2333	32.5084	37.1365
AS45	SHAM	4	4d_post-surgery	84.7418	26.4827	28.5823
AS45	SHAM	6	6d_post-surgery	73.4434	25.4621	37.8479
AS46	SHAM	1	1d_post-surgery	46.7797	33.2109	7.6796
AS46	SHAM	2	2d_post-surgery	92.8692	71.1681	48.2918
AS46	SHAM	4	4d_post-surgery	48.5089	31.913	8.2658
AS46	SHAM	6	6d_post-surgery	77.4702	68.802	29.5257
AS47	SHAM	1	1d_post-surgery	47.5429	17.7455	-2.4447
AS47	SHAM	2	2d_post-surgery	57.8839	24.8183	10.1625
AS47	SHAM	4	4d_post-surgery	115.302	67.9229	40.1638
AS47	SHAM	6	6d_post-surgery	45.2023	27.9804	21.9125
AS48	SHAM	1	1d_post-surgery	42.1542	42.9436	17.6209
AS48	SHAM	2	2d_post-surgery	21.6666	44.3783	26.4738
AS48	SHAM	4	4d_post-surgery	40.1887	34.9513	2.2418
AS48	SHAM	6	6d_post-surgery	40.4077	59.4584	30.8231
AS49	SHAM	1	1d_post-surgery	23.7231	22.5992	-0.7298
AS49	SHAM	2	2d_post-surgery	21.9355	21.7047	0.8375
AS49	SHAM	4	4d_post-surgery	62.5487	57.073	26.432
AS49	SHAM	6	6d_post-surgery	46.7596	41.0936	9.6214
OH7	T3	56	8w_post-surgery	-22.8132	-6.8998	-6.8826
OH10	T3	56	8w_post-surgery	-45.3999	-37.6792	-24.1423
OH18	T3	56	8w_post-surgery	-0.1565	-4.5349	5.5834
OH19	T3	56	8w_post-surgery	-39.2263	-50.6391	-45.1104
OH22	T3	56	8w_post-surgery	-17.5698	-4.5197	9.097
OH23	T3	56	8w_post-surgery	-43.5087	-27.043	-20.9449
OH24	T3	56	8w_post-surgery	-42.6066	-34.3641	-44.9703
OH21	T3	56	8w_post-surgery	-33.6494	-30.8712	-22.4623
OH28	SHAM	56	8w_post-surgery	16.0512	7.5076	23
OH29	SHAM	56	8w_post-surgery	89.2695		58.2272
OH30	SHAM	56	8w_post-surgery	13.1374	17.0857	11.51
OH31	SHAM	56	8w_post-surgery		25.8518	14.556
OH33	SHAM	56	8w_post-surgery	41.2419	20.6577	27.4972
OH34	SHAM	56	8w_post-surgery	11.9994	16.312	5.5907
OH35	SHAM	56	8w_post-surgery	4.7186	12.3069	-2.0562

## Sheet: Figure 4 panel D
group	recordid	NElevels
SHAM	1	2338.4
SHAM	2	3064.86
SHAM	3	2523.84
SHAM	4	2544.6
T3_1d	5	631.9
T3_1d	6	1083.2
T3_1d	7	1693
T3_1d	8	673.4
T3_1d	9	1779.9
T3_1d	10	963.6
T3_1d	11	1189.9
T3_7d	12	420.9
T3_7d	13	1881.2
T3_7d	14	905.8
T3_7d	15	1895.4
T3_7d	16	2125.09
T3_7d	17	951.6
T3_8w	18	1909.8
T3_8w	19	1122.1
T3_8w	20	1446.6
T3_8w	21	2114.8
T3_8w	22	2240.7

## Sheet: Figure 4 panel E-I
recordid	group	arterialmap	pv_pmax	pv_dpdtmax	pv_ees
1	SHAM	82.4886	121	8237	2.938
2	SHAM	96.3753	123.2	8933	2.824
3	SHAM	83.4039	112.9	8222	3.4505
4	SHAM	80.9779	115.6	7904	2.2825
5	SHAM	71.3626	117.5	7800	2.4855
6	SHAM	97.1465	120.4	9199	2.9065
7	T3_1d	79.7758	107.9	5617	0.9392
8	T3_1d	77.8028	96.9	6125
9	T3_1d	81.4912	91.39	5963	0.6629
10	T3_1d	75.7792	90.13	3809	1.053
11	T3_1d	61.0898	75.68	5242	1.279
12	T3_1d	70.7985	89.5	6326	0.6279
13	T3_1d	78.6164	89.98	5240	0.5364
14	T3_3d	82.7512	102.9	7386	1.9125
15	T3_3d	59.1116	70.25	3420	1.0704
16	T3_3d	65.7159	97.43	7097	1.9045
17	T3_3d	79.2586	101.1	5375	1.3395
18	T3_3d	70.9204	80.45	2946	0.5137
19	T3_3d	90.9652	85.75	5216	0.9867
20	T3_5d	69.0784	90.5	5096	1.404
21	T3_5d	60.4854	83.7	5553	1.2925
22	T3_5d	65.5339	93.16	6348
23	T3_5d	58.3139	73.65	3005	0.682
24	T3_5d	48.0006	77.57	4292	0.6311
25	T3_5d	59.0535	93.71	5314	1.4975
26	T3_7d	76.3992	94.25	5102	0.8011
27	T3_7d	63.3228	88.81	6277	1.6185
28	T3_7d	75.8537	98.92	5212	0.8933
29	T3_7d	58.4563	86.66	6239	0.7459
30	T3_7d	66.4195	97.78	7563	0.973
31	T3_7d	62.4685	85.56	4194	1.5395
32	T3_8w	61.52	80.61	4312
33	T3_8w	63.19	97.09	6478
34	T3_8w	67.4724	97.51	5081	1.3
35	T3_8w	72.9	102.7	5935	1.1033
36	T3_8w	53.09	96.61	5587	2.3335
37	T3_8w	75.18	112.6	5519	1.8575
38	T3_8w	84.81	94.67	5764	1.31
39	T3_8w	81.45	92.41	4934
40	T3_8w	63.19	100.1	6760	1.1115

## Sheet: Figure 5 panels A-D
record_id	recordid	group	mafbx	murf1	bcn1
AS45	1	SHAM	1.03693	0.752825	1.16791
AS46	2	SHAM	1.26252	1.22339	0.827731
AS47	3	SHAM	1.07799	1.07294	0.966091
AS48	4	SHAM	1.40529	1.21178	0.966364
AS49	5	SHAM	0.504234	0.835107	1.10801
AS5	6	T3_1d	1.82459	1.66245	1.15997
AS38	7	T3_1d	1.73508	0.821076	0.724214
AS39	8	T3_1d	2.95957	1.88291	1.40064
AS42	9	T3_1d	1.15679	0.813062	0.732724
AS43	10	T3_1d	3.99107	1.71166	2.01308
AS19	11	T3_12h	3.713	1.43098	1.49889
AS22	12	T3_12h	5.137	1.72351	1.16375
AS35	13	T3_12h	2.166	1.12256	0.638574
AS36	14	T3_12h	3.587	1.2094	0.843754
AS37	15	T3_12h	3.224	1.40406	1.20196
AS1	16	T3_3d	2.29605	1.70734	1.09878
AS11	17	T3_3d	1.84386	1.31452	0.833484
AS12	18	T3_3d	2.22086	1.54361	0.817345
AS13	19	T3_3d	2.94232	1.94313	1.36198
AS40	20	T3_3d	2.00848	0.943404	1.14146
AS7	21	T3_5d	1.30307	1.82022	0.804391
AS15	22	T3_5d	1.73508	0.614186	0.726025
AS17	23	T3_5d	1.86535	2.11797	0.929396
AS31	24	T3_5d	2.13577	2.1021	1.3694
AS32	25	T3_5d	2.6338	1.66424	1.35779
AS18	26	T3_7d	2.21937	2.17822	1.29603
AS25	27	T3_7d	1.96279	0.205044	1.39829
AS27	28	T3_7d	0.967972	0.759895	0.813084
AS29	29	T3_7d	1.89946	1.24799	0.984127
AS34	30	T3_7d	1.61533	0.738786	1.18291

## Sheet: Figure 5 panels E-H
recordid	group	stdclength	stdcwidth	stdccsa
1	SHAM	24.9572	4.25689	45.8029
2	SHAM	22.1949	4.27451	30.9886
3	SHAM	27.3484	3.80188	24.5668
4	SHAM	27.4351	5.70107	52.7752
5	SHAM	26.4164	3.84823	37.0483
6	SHAM	25.4913	4.63225	30.8449
30	T3_5d	23.6548	4.78965	30.7843
31	T3_5d	27.0299	2.99345
32	T3_5d	29.358	4.49812
33	T3_5d	26.1692	4.49545	33.2612
34	T3_5d	24.0778	3.67685	43.6376
35	T3_5d	24.0114	4.18803	24.3143
36	T3_5d	21.7375	4.30094	23.2338
37	T3_7d	25.9121	4.34614	29.6023
38	T3_7d	23.7777	4.12932	24.5212
39	T3_7d	21.7252	4.22377	25.9534
40	T3_7d	23.7856	3.51081	18.1203
41	T3_7d	21.7007	3.9571	27.2822
42	T3_7d	23.1378	4.61864	25.9973
43	T3_7d	26.1338	3.36552	32.1614
44	T3_7d	21.8359	4.2548	37.3417
45	T3_8w	22.5651	3.29588	19.7159
47	T3_8w	21.4454	3.51522	18.4127
48	T3_8w	24.2658	3.76346	18.3257
49	T3_8w	22.0211	3.70434	19.2339
50	T3_8w	20.691	4.30621	22.2715
51	T3_8w	20.7948	3.15411	28.9971
52	T3_8w	20.9756	3.97034	19.2604
53	T3_8w	21.8195	3.47866	23.9766

## Sheet: Figure 6
recordid	condition	pv_pmax	pv_dpdtmax
1	pre	116.8	7839
1	nadirsci	78.54	4226
1	hex	76.55	2773
2	pre	105.4	6617
2	nadirsci	70.94	3060
2	hex	75.94	2831
3	pre	122.4	7071
3	nadirsci	71.81	2944
3	hex	69.94	3008
4	pre	113.9	7744
4	nadirsci	75.03	4227
4	hex	52.23	1754
5	pre	113.4	7373
5	nadirsci	71.49	4391
5	hex	46.57	1599
6	pre	101.2	5925
6	nadirsci	55.62	2161
6	hex	43.73	1450
7	pre	121.6	8622
7	nadirsci	67.29	2937
7	hex	41.11	1245

## Sheet: Figure 7
group	recordid	arterialmap	pv_pmax	pv_dpdtmax	pv_ees
t3sci	1	46.2289	82.61	6338	1.0099
t3sci	2	48.4328	94.32	8364	0.6625
t3sci	3	61.1272	88.76	7755	0.9559
t3sci	4	47.3063	72.01	4607	1.1045
t3sci	5	51.167	71.76	6349	0.50545
t3sci	6	56.1238	86.96	8676	1.165
l2sci	7	77.4426	121.2	14100	1.21
l2sci	8	85.8114	119.8	11770	1.8485
l2sci	9	63.504	106.2	11750	1.348
l2sci	10	98.5238	123.8	16560	1.714
l2sci	11	96.5737	137.7	14060	1.8115
l2sci	12	95.0518	125.5	15810	0.637
l2sci	13	94.8111	112.5	11050	0.995
controlsham	14	100.577	136.9	13830	1.256
controlsham	15	93.7607	108.7	12740	1.517
controlsham	16	73.8775	111	11080	1.095
controlsham	17	81.09	103.5	10940	1.31
controlsham	18	80.9402	108.6	12440	1.2724
controlsham	19	92.9303	109.9	9288	1.1665
controlsham	20	107.019	139.3	9649	1.8

## Sheet: Figure 8 panels D-G
group	recordid	pv_map	pv_pmax	pv_dpdtmax	pv_ees
mino	1	99.4621	118.3	6556	0.8435
mino	2	87.2323	136.1	13400	1.1975
mino	3	87.3765	110.3	7302	1.1985
mino	4	81.8281	112.5	5958	2.06
mino	5	85.3837	138.2	8813	1.578
veh	6	94.5133	111.2	4509	0.5843
veh	7	86.4229	108.1	4457	0.3914
veh	8	85.1631	75.34	3437	0.8591
veh	9	71.5103	85.45	5192	1.317
veh	10	74.2415	93.79	5720	0.5642
veh	11	76.5036	101	9502	0.5653

[truncated: 2 more sheets: Figure 8 panels H-I, Figure 9]
